# Supplementary material for: Comparing a novel machine learning method to the Friedewald formula and Martin-Hopkins equation for low-density lipoprotein estimation
Source: PLoS One. 2020 Sep 30;15(9):e0239934. doi: 10.1371/journal.pone.0239934 (PMC7526877; doi:10.1371/journal.pone.0239934)
Supplement: S2 Table — (XLSX) [file pone.0239934.s002.xlsx]

## Sheet: Sheet1
hdl	triglyc	chol/hdl	chol_total	ldl_calc	ldl_dir
58	83	3.7	215	140	141
25	505	7.5	188	Cannot Calculate	88
26	560	6	157	Cannot Calculate	68
27	513	7	188	Cannot Calculate	100
34	100	4.6	155	101	108
42	182	4	167	89	84
72	92	2.2	156	66	72
78	80	2.3	179	85	83
72	160	3	217	113	114
81	103	3.2	260	158	170
72	141	3.7	264	164	161
77	78	2.2	172	79	77
72	29	2.1	153	75	62
84	46	1.9	162	69	59
51	447	4.1	211	Cannot Calculate	79
35	449	6	211	Cannot Calculate	133
42	844	5.8	242	Cannot Calculate	59
77	101	2.6	200	103	112
76	72	2.3	177	87	88
59	115	3.2	191	109	108
42	120	4.1	174	108	115
41	275	4.7	194	98	137
88	50	2.1	186	86	98
80	64	2.3	186	93	101
85	76	2.4	203	103	116
85	92	2.4	206	103	96
93	64	1.8	167	61	80
45	156	4	179	103	127
46	76	3.5	159	96	112
44	74	3	130	71	69
33	259	4	131	46	71
82	83	2.7	222	123	125
34	499	6.9	236	Cannot Calculate	149
42	512	3.5	145	Cannot Calculate	55
80	97	2.6	211	112	128
100	50	2.3	232	122	119
23	616	8.8	203	Cannot Calculate	98
70	45	2.3	158	NA	84
45	181	4.5	204	123	124
44	264	5.3	233	136	154
49	390	4.4	218	91	131
44	453	4.9	215	Cannot Calculate	115
108	59	1.8	195	75	66
43	546	5.7	245	Cannot Calculate	134
42	165	3.5	148	73	72
33	82	3.7	122	73	64
38	141	3.4	130	64	73
52	161	2.7	140	56	69
35	138	3	104	41	58
36	436	6.7	240	Cannot Calculate	175
56	113	3.2	179	100	112
42	94	4.2	176	115	108
49	94	3.6	177	109	120
39	58	3.9	153	102	98
53	81	4.3	226	157	171
68	123	3.9	264	171	174
47	181	4.1	193	110	112
30	216	4.3	130	57	82
71	52	2.1	150	69	70
65	48	2.4	156	81	86
85	46	2.5	215	116	121
44	103	3.7	163	98	104
32	406	6.2	199	Cannot Calculate	85
61	75	3.3	200	124	123
57	63	3.1	179	109	102
54	55	4.8	257	192	204
47	51	7.1	334	277	277
52	76	3	155	88	97
35	97	3.1	109	55	56
42	262	4.5	191	97	113
39	461	7.2	280	Cannot Calculate	142
44	84	3.4	151	90	105
62	170	3.5	217	121	140
60	119	3.6	216	132	128
49	246	3.9	192	94	116
46	154	3.8	177	100	113
69	45	2.6	179	101	83
44	381	5.8	253	133	165
65	104	2.5	162	76	73
50	320	4.4	219	105	150
44	409	5.3	232	Cannot Calculate	127
46	484	5.1	235	Cannot Calculate	124
26	500	7.4	193	Cannot Calculate	101
71	48	2.9	209	128	122
59	50	3.7	216	147	154
68	144	3.8	257	160	159
48	407	4.7	225	Cannot Calculate	108
36	245	3.8	137	52	70
45	659	7.3	329	Cannot Calculate	118
46	487	4.9	225	Cannot Calculate	98
53	110	2.7	145	70	75
55	119	3.1	168	89	90
49	126	3.1	154	80	82
54	128	3.6	196	116	130
37	459	7.2	266	Cannot Calculate	172
38	252	4.2	159	71	93
39	121	3.1	121	58	55
39	116	2.9	114	52	51
43	82	3.3	140	81	91
41	122	3.1	127	62	68
34	95	3.5	119	66	63
37	105	3.7	137	79	73
30	371	6.4	193	110	118
39	226	5.1	198	114	116
32	430	5.9	190	Cannot Calculate	103
40	92	4.8	193	135	147
88	95	2.1	185	78	80
89	135	2.1	184	68	80
76	202	2.3	173	57	83
93	97	1.9	179	67	79
84	230	3.2	267	137	158
72	160	2.2	155	51	64
74	122	2.3	168	70	78
60	68	2.6	155	81	86
65	52	2.4	158	83	82
62	63	2.9	178	103	105
57	413	5.1	292	Cannot Calculate	148
52	740	7.8	407	Cannot Calculate	164
39	458	5.3	208	Cannot Calculate	109
63	38	2.2	140	69	75
103	196	2.4	245	103	138
58	71	2.4	137	65	70
54	205	3.6	195	100	107
87	63	2.2	188	88	91
30	800	12.1	362	Cannot Calculate	116
36	576	8.6	308	Cannot Calculate	117
41	451	4.7	191	Cannot Calculate	72
41	559	7.3	298	Cannot Calculate	149
25	386	4.5	112	10	48
27	376	4.3	115	13	45
41	272	3.8	156	61	96
35	1462	7.8	274	cant calculate	39
36	617	4.7	169	Cannot Calculate	55
49	269	5.8	284	181	199
40	592	6.3	250	92	113
56	80	3.4	190	118	127
40	108	3.5	141	81	86
36	132	2.9	103	41	51
51	186	3.9	201	113	107
39	122	3.6	139	76	79
39	133	3.7	145	79	86
66	106	3.5	231	144	153
33	407	6.1	202	Cannot Calculate	96
42	250	6.2	260	168	184
87	88	2.3	196	91	101
40	183	3.4	137	60	76
40	120	3.2	126	62	70
99	155	2.6	257	127	135
69	62	2.5	175	92	98
66	32	2.6	173	101	98
67	45	2.6	175	NA	104
94	125	2.3	215	96	110
62	497	3.7	230	Cannot Calculate	120
81	70	3.3	269	174	177
39	622	5.1	200	Cannot Calculate	73
43	386	5	217	97	104
32	488	8.3	264	Cannot Calculate	129
31	86	6	187	139	138
49	213	4.9	242	150	177
45	182	5.8	258	177	192
57	82	2.5	141	68	74
55	76	2.8	152	82	82
52	73	2.6	137	70	74
53	67	2.7	142	76	73
40	138	3.2	127	59	59
58	59	2.4	140	70	70
61	102	2.4	146	65	67
62	99	2.4	146	64	60
66	104	2.4	156	69	78
40	62	2.9	116	64	62
66	141	2.4	160	66	82
49	86	2.8	135	69	65
42	433	5.2	218	Cannot Calculate	141
43	190	5.3	226	145	149
83	84	2.2	186	86	94
65	74	2.6	167	87	82
81	83	2.5	205	107	94
74	64	2.6	194	107	104
57	249	3.2	182	75	90
76	75	2.5	193	102	97
61	88	2.8	170	91	90
62	99	2.9	182	100	98
57	121	3.2	182	101	98
53	565	4.4	233	Cannot Calculate	99
61	58	3.1	189	116	112
107	211	3.2	347	198	228
98	226	3.6	352	209	240
61	522	7.7	472	Cannot Calculate	256
68	72	2.6	177	95	88
49	93	4	198	130	132
42	90	3	125	65	74
39	102	3.4	133	74	77
48	173	4.6	220	137	144
96	57	2.1	204	97	97
99	53	2.1	204	94	93
100	42	2	200	92	83
78	35	2.6	201	116	111
48	110	4.1	199	129	127
47	117	3.3	154	84	94
41	482	4.8	195	Cannot Calculate	96
108	64	2.5	272	151	152
67	92	2.8	190	104	114
56	48	2.4	137	71	74
38	835	6.1	231	Cannot Calculate	66
32	421	6.5	207	Cannot Calculate	105
45	638	6	272	Cannot Calculate	93
36	244	4.3	156	71	93
64	86	2.9	186	105	100
28	354	5.4	151	52	84
64	60	2.4	151	75	77
56	87	2.6	143	70	71
49	451	4.9	240	Cannot Calculate	108
72	124	3.1	220	123	130
60	152	4.1	247	157	154
34	517	8.1	275	Cannot Calculate	178
50	427	5.8	292	Cannot Calculate	143
90	29	1.8	166	70	59
93	82	2.8	261	152	147
61	96	4	244	164	163
63	145	3.2	199	107	121
46	85	3.1	143	80	88
64	75	2.6	166	87	89
65	64	2.7	174	96	99
49	84	4.2	205	139	145
20	100	10	200	190	20
50	197	2.9	146	57	76
51	371	2.8	144	19	63
67	74	2.6	171	89	88
57	59	2.7	152	83	86
58	251	3.7	213	105	117
53	499	3.9	208	Cannot Calculate	101
61	537	5.2	317	Cannot Calculate	204
49	624	5.8	282	Footnote	144
59	121	2.9	169	86	99
60	127	4.2	252	167	192
59	107	3.3	194	114	125
63	74	2.7	167	89	88
46	159	4.3	197	119	135
33	158	5.1	167	102	112
75	99	3	222	127	134
46	85	4	186	123	142
80	48	2.3	186	96	99
72	64	2.7	197	112	113
38	532	6.2	235	Cannot Calculate	135
52	144	4.4	228	147	162
68	48	2.4	160	82	78
38	498	5.8	222	Cannot Calculate	88
38	175	4	152	79	83
42	94	3.2	134	73	78
63	101	3.1	193	110	107
68	68	3.1	211	129	130
66	163	3.3	215	116	118
38	192	3.8	144	68	83
56	83	3.4	190	117	112
50	42	2.8	139	81	82
35	76	4.5	158	108	112
34	557	5.4	185	Cannot Calculate	72
39	517	5.4	211	Cannot Calculate	92
57	134	4.2	238	154	157
35	174	2.8	98	28	36
41	146	2.6	107	37	39
41	127	3.9	161	95	96
38	100	3.9	148	90	91
39	97	3.6	142	84	82
41	109	3.8	155	92	90
47	126	4.6	217	145	148
53	157	4.3	230	146	144
58	60	3	175	105	101
66	62	2.2	148	70	75
86	72	2.7	235	135	145
59	158	2.9	170	79	86
40	540	8.1	325	Cannot Calculate	183
42	530	7	295	Cannot Calculate	138
77	72	3.2	244	153	159
27	439	5.2	140	Cannot Calculate	72
37	270	5.1	187	96	108
85	112	2.8	240	133	141
39	71	3.2	123	70	67
43	488	4.2	182	Cannot Calculate	79
45	757	4.8	218	Cannot Calculate	77
52	555	4	207	Cannot Calculate	88
46	164	4	182	103	112
43	372	6	259	142	182
45	77	3	134	74	79
40	66	2.8	112	59	66
47	91	3.1	147	82	85
40	76	3.2	126	71	73
59	108	2.6	156	75	74
57	127	2.7	152	70	83
53	63	2.3	123	57	61
53	73	4.1	214	146	160
51	58	4.8	244	181	175
55	58	3.1	168	101	101
47	50	3.4	161	104	96
38	74	5.4	206	153	136
54	363	5.3	284	157	186
50	80	4.5	226	160	164
49	79	4.4	217	152	168
38	126	3.6	136	73	68
39	349	4.5	174	65	83
68	71	2.7	186	104	110
40	112	3.8	150	88	91
13	434	7.4	96	Cannot Calculate	28
41	404	5.4	221	Cannot Calculate	150
35	565	8.9	310	Cannot Calculate	186
59	462	4	238	Cannot Calculate	133
75	65	3.8	285	197	204
54	130	3	164	84	99
38	84	5.4	206	151	139
35	480	4.1	145	Cannot Calculate	79
32	726	6.2	199	Cannot Calculate	81
37	403	4	148	Cannot Calculate	84
112	68	2	226	100	102
36	115	2.9	105	46	60
41	166	5.4	222	148	143
91	39	2.2	197	98	98
79	419	2.3	184	Cannot Calculate	63
55	147	5	276	192	206
35	413	4.5	156	Cannot Calculate	53
38	449	4.6	173	Cannot Calculate	62
63	500	6	381	Cannot Calculate	235
64	642	5.1	325	Cannot Calculate	192
63	242	5	318	207	213
48	103	2.7	129	60	69
50	99	4.7	233	163	163
45	88	3.8	172	109	116
86	81	1.9	166	64	58
43	79	3.2	139	80	96
53	108	2.9	153	78	85
28	442	5.7	159	Cannot Calculate	57
55	114	4.1	226	148	151
55	89	2.9	159	86	94
57	121	3.2	183	102	116
55	117	3.1	169	91	107
59	103	3.8	226	146	155
60	88	3.2	190	112	117
33	684	5.4	178	Cannot Calculate	96
33	259	4.8	158	73	98
47	109	3.3	154	85	93
55	81	2.7	151	80	91
52	71	2.9	149	83	80
54	76	2.9	155	86	85
54	85	2.9	157	86	90
50	91	3.3	165	97	109
54	67	3	161	94	96
54	95	2.5	136	63	66
46	336	5.3	246	133	142
52	80	3	155	87	95
49	101	3.1	152	83	90
37	83	3.6	132	78	73
39	134	5.1	199	133	152
45	113	3.6	161	93	104
51	577	5.2	267	Cannot Calculate	150
119	58	2.1	248	117	117
108	89	2.1	228	102	103
111	54	2.1	236	114	110
67	125	2.9	197	105	118
67	117	3	200	110	135
44	85	3	130	69	76
51	58	2.3	116	53	51
33	231	3.7	122	43	65
62	100	2	127	45	50
66	97	2.6	173	88	90
62	123	2.8	172	85	76
47	94	4.6	214	148	135
41	567	4.6	187	Cannot Calculate	132
56	110	3.5	197	119	139
58	120	3.5	204	122	131
53	80	3.4	179	110	117
59	75	3.3	196	122	118
85	99	2.6	225	120	121
74	69	2.8	209	121	122
62	45	2.8	175	NA	106
48	142	3.5	169	93	104
66	93	3.3	219	134	139
32	505	7	223	Cannot Calculate	123
86	92	3.3	286	182	197
90	80	2.6	233	127	131
33	516	7	230	Cannot Calculate	119
30	505	4.9	147	Cannot Calculate	49
37	465	4.4	162	Cannot Calculate	62
55	128	4.5	246	165	180
42	65	4.4	186	131	128
43	80	4.3	186	127	123
41	84	4.8	195	137	140
47	55	3.9	182	124	132
56	86	3.3	182	109	113
45	426	4	181	Cannot Calculate	96
63	54	2.5	155	81	81
68	44	2.4	160	83	94
58	88	3.3	194	118	116
71	46	2.9	209	129	131
34	214	6.8	230	153	164
91	45	2.1	193	NA	92
53	82	3.4	180	111	112
86	62	2.6	223	125	132
63	64	3	188	112	112
71	48	2.9	203	122	126
71	33	2.6	187	109	108
63	42	2.8	177	106	110
65	69	3.1	201	122	126
66	42	3.2	213	139	126
35	122	4.8	169	110	112
39	103	3.9	153	93	94
57	513	2.9	166	Cannot Calculate	66
28	410	5.7	160	NULL	70
77	63	2.5	193	101	110
44	663	6.5	285	Cannot Calculate	119
39	180	3.8	147	72	77
75	81	2.6	197	106	113
81	70	2.5	206	111	103
55	676	6.7	370	Cannot Calculate	233
46	482	7.4	339	Cannot Calculate	206
24	183	6.2	148	87	88
42	638	5.4	227	Cannot Calculate	82
68	44	2.6	179	102	94
38	185	6.2	234	159	177
48	115	3.6	174	103	111
64	122	3.7	235	147	157
83	444	1.9	155	Cannot Calculate	54
70	61	2.7	187	105	110
49	228	5.5	270	175	221
53	551	4.7	250	Cannot Calculate	88
38	97	3.4	130	73	75
50	25	3.7	183	128	123
41	607	5.1	211	Cannot Calculate	88
43	578	6.3	273	cantcalculate	153
46	962	8	368	Cannot Calculat	158
46	181	4.5	209	127	127
53	145	4.1	215	133	130
44	130	3.7	164	94	98
48	106	3.2	156	87	95
45	75	3.7	166	106	108
49	57	2.9	141	81	76
42	162	5.6	235	161	168
45	117	3.7	168	100	109
55	107	4.4	242	166	178
77	97	2.4	187	91	97
67	55	2.3	154	76	75
59	76	2.5	146	72	80
57	158	4.5	254	165	174
54	814	7.8	421	Cannot Calculate	177
47	115	3.7	172	102	Footnote
27	445	4.6	125	Cannot Calculate	64
58	175	3.7	214	121	118
58	83	3.5	204	129	147
55	67	2.7	151	83	76
41	129	5.4	221	154	154
63	125	2.7	168	80	88
70	541	5.8	403	Cannot Calculate	123
66	402	5.2	341	Cannot Calculate	122
33	417	3.8	124	Cannot Calculate	60
52	142	2.5	131	51	60
58	78	2.4	139	65	67
36	433	6.1	219	Cannot Calculate	91
46	572	5.9	273	Cannot Calculate	141
79	37	2.1	163	77	80
38	1248	8.3	317	Footnote	70
57	97	2.6	146	70	74
51	72	2.7	138	73	72
65	97	2.4	158	74	72
59	53	2.3	137	67	61
61	101	2.5	155	74	69
58	91	2.4	138	62	66
61	90	2.4	144	65	69
43	482	6.5	281	Cannot Calculate	177
40	176	3.8	150	75	82
38	407	4.6	175	Cannot Calculate	77
37	418	7.1	263	Cannot Calculate	144
45	53	2.7	121	65	77
30	71	3.5	104	60	61
53	100	3.8	203	130	146
49	76	4.4	216	152	135
51	125	3.1	156	80	85
54	101	2.8	150	76	82
77	136	2.3	176	72	79
85	117	2.2	187	79	84
56	45	2.5	141	76	82
60	85	3.4	205	128	98
64	107	2.7	172	87	109
78	78	2.1	161	67	66
40	438	6.4	257	Cannot Calculate	129
44	261	4.2	185	89	97
37	409	5.4	201	Cannot Calculate	104
58	102	2.3	136	58	66
49	148	3.4	167	88	89
52	158	4.6	238	154	174
45	214	5.3	238	150	163
48	102	5.2	250	182	164
34	654	5.1	175	Cannot Calculate	82
47	418	4.6	218	Cannot Calculate	135
50	72	4.1	205	141	146
57	95	3.3	189	113	119
73	45	1.9	135	NA	51
67	152	3.9	260	163	173
63	80	3.1	195	116	117
61	96	3.6	220	140	156
64	101	3.7	239	155	171
53	442	2.8	150	Cannot Calculate	66
38	402	5.6	213	Cannot Calculate	113
29	154	6.3	184	124	126
65	71	2.6	169	90	88
40	459	5.6	225	Cannot Calculate	127
36	440	6.1	221	Cannot Calculate	132
63	76	3.1	198	120	118
34	580	6.3	215	Cannot Calculate	86
39	476	5.7	224	Cannot Calculate	94
48	452	5.3	252	Cannot Calculate	125
43	494	5.6	242	Cannot Calculate	113
45	505	5.7	258	Cannot Calculate	128
39	605	6.9	271	Cannot Calculate	117
43	662	8.3	356	Cannot Calculate	168
44	510	6.1	268	Cannot Calculate	131
43	472	4.5	194	Cannot Calculate	84
47	500	4.9	231	Cannot Calculate	104
59	542	4.7	275	Cannot Calculate	122
48	532	4.6	223	Cannot Calculate	97
47	573	6.3	297	Cannot Calculate	151
46	530	5.2	239	Cannot Calculate	109
44	488	4.2	186	Cannot Calculate	74
44	441	4.2	186	Cannot Calculate	84
52	442	4.7	245	Cannot Calculate	123
51	542	7.7	392	Cannot Calculate	236.1
54	557	7.3	393	Cannot Calculate	201
52	660	7.6	396	Footnote	231
62	473	6.3	392	Cannot Calculate	252
58	529	6	347	Cannot Calculate	201
54	612	6.9	373	Cannot Calculate	225
52	561	5.9	306	Cannot Calculate	184
57	445	6.2	355	Cannot Calculate	204
52	467	6	312	Cannot Calculate	172
50	491	6.5	324	Cannot Calculate	217
51	480	6.3	323	Cannot Calculate	203
54	424	5.9	316	Cannot Calculate	202
51	480	6.2	314	Cannot Calculate	Footnote
45	532	6.5	294	Cannot Calculate	187
50	829	7.7	383	Cannot Calculate	192
43	476	7.8	334	Cannot Calculate	207
110	69	2.3	257	133	130
58	111	2.6	149	69	73
53	63	3.7	196	130	137
36	65	5.1	182	133	119
40	72	4.7	187	133	145
43	228	4.3	184	95	116
37	62	4.1	150	101	89
77	64	2.8	214	124	129
81	80	3.2	261	164	158
76	52	2.6	201	115	112
86	68	3.2	276	176	174
41	518	6	244	Cannot Calculate	127
47	58	3	140	81	91
52	68	3.4	176	110	108
61	38	3	183	114	106
78	57	2.5	193	104	107
33	767	7.5	247	Cannot Calculate	94
47	128	3.7	175	102	114
48	57	2.8	133	74	73
32	483	4.5	145	Cannot Calculate	67
46	64	4.2	191	132	132
41	285	5.1	210	112	100
32	465	4.3	138	Cannot Calculate	57
43	525	6.3	270	Cannot Calculate	131
33	422	5.6	185	Cannot Calculate	78
47	413	6.2	291	Cannot Calculate	184
35	416	6.5	227	Cannot Calculate	136
35	120	3.7	129	70	86
53	425	4	212	Cannot Calculate	98
41	260	3.9	161	68	98
38	430	4.2	158	Cannot Calculate	56
40	425	8.5	339	Cannot Calculate	174
51	190	4.6	234	145	149
54	118	4.4	240	162	160
49	128	4.1	203	128	146
43	188	5.4	232	151	145
49	110	5.1	252	181	187
44	112	3.8	166	101	101
50	95	4.2	211	141	143
44	479	6	265	Cannot Calculate	131
48	423	4.3	206	Cannot Calculate	94
47	429	5.1	241	Cannot Calculate	125
44	423	5	218	Cannot Calculate	99
48	524	4.6	220	Cannot Calculate	91
82	75	2.7	225	128	130
89	125	2.1	185	71	80
36	219	5.6	200	120	118
41	515	6.3	257	Cannot Calculate	105
36	606	6.5	234	Cannot Calculate	102
39	565	5.9	231	Cannot Calculate	101
37	690	7.3	271	Cannot Calculate	114
40	525	6.2	249	Cannot Calculate	118
44	493	5.4	239	Cannot Calculate	120
45	645	6.3	285	Can't Calculate	141
45	404	5.8	259	Cannot Calculate	138
44	650	6	262	Cannot Calculate	119
46	530	5.9	270	Cannot Calculate	138
42	551	5.5	230	Cannot Calculate	111
41	464	5.5	226	Cannot Calculate	112
40	61	2.5	99	47	43
41	453	5	204	Cannot Calculate	117
62	70	2.8	174	98	100
58	39	2.7	158	92	89
66	38	2.5	166	92	92
68	44	2.4	166	89	88
67	48	2.5	166	89	85
54	41	3.1	169	107	90
68	43	2.6	176	99	82
60	85	2.5	148	71	72
64	86	2.6	167	86	81
64	106	3.6	228	143	138
62	82	2.8	171	93	87
57	57	2.4	137	69	71
96	55	1.8	168	61	67
91	35	1.8	166	68	61
38	108	4.9	188	128	133
27	458	6.7	181	Cannot Calculate	76
82	66	2.2	184	89	93
80	66	2.8	223	130	138
77	65	3.3	252	162	153
104	46	2.3	236	123	113
83	39	3.1	261	170	167
74	60	3.3	243	157	151
89	33	2.6	228	132	128
74	31	2.9	214	134	122
38	77	4	152	99	106
43	75	3.9	167	109	115
42	74	3.8	158	101	103
33	73	4.2	139	91	94
36	106	3.9	142	85	92
41	76	3.9	161	105	111
35	105	4.2	147	91	95
36	73	3.9	141	90	96
46	558	3.9	179	NA	88
44	408	3.8	166	Cannot Calculate	74
46	477	5.3	244	Cannot Calculate	126
94	105	2.6	246	131	141
56	106	2.9	161	84	80
50	134	2.9	144	67	71
56	99	3.2	181	105	96
60	114	2.4	142	59	62
68	336	3.7	251	116	133
24	526	6.6	159	Cannot Calculate	52
49	98	3.1	154	85	94
56	127	3	169	88	94
37	523	4	147	Cannot Calculate	36
42	414	3.7	154	Cannot Calculate	49
32	947	4.8	154	Cannot Calculate	35
53	71	3	158	91	103
55	117	3.5	191	113	134
48	417	4.8	232	Cannot Calculate	94
29	449	6	175	Cannot Calculate	98
30	430	7	209	Cannot Calculate	127
94	72	2.2	211	103	98
67	80	2.9	194	111	107
68	77	2.9	194	111	108
68	106	3.1	211	122	143
76	101	2.8	213	117	130
43	406	5.3	229	Cannot Calculate	122
75	67	2.4	178	90	105
56	91	3	168	94	96
61	182	3.8	234	137	154
63	149	4.4	278	185	186
61	161	4.7	284	191	187
48	182	3.5	168	84	96
49	106	3.5	172	102	107
58	121	3	172	90	93
43	53	4.2	179	122	127
46	70	4	185	125	128
66	85	2.8	182	99	97
48	162	2.8	134	54	66
33	530	8.4	277	Cannot Calculate	164
40	404	3.4	136	Cannot Calculate	54
92	75	2.1	189	82	91
99	38	2.1	205	98	84
55	719	5.3	291	Cannot Calculate	Cannot be calcu
78	73	2.7	214	121	120
73	62	2.8	201	116	104
35	609	4.2	148	Cannot Calculate	46
36	594	4.4	157	Cannot Calculate	55
35	950	4.9	171	cannot calculat	37
32	897	8.7	278	Cannot Calculate	120
54	506	4	217	cant calculate	117
47	433	4.9	232	Can't calculate	123
37	283	4.2	157	63	88
57	80	4.5	258	185	192
62	74	3.8	237	160	171
65	100	3.3	217	132	131
62	66	3.3	205	130	139
68	79	3.6	242	158	159
51	257	4.2	216	114	121
65	106	3.1	201	115	123
42	435	4	169	Cannot Calculate	92
45	165	3	137	59	81
35	253	4.9	170	84	69
32	712	5.6	179	Cannot Calculate	47
26	574	6	156	Cannot Calculate	41
26	702	6.5	170	Cannot Calculate	38
37	494	4.1	153	Cannot Calculate	39
38	405	3.9	150	Cannot Calculate	63
48	534	4.3	208	Cannot Calculate	74
32	117	5.1	164	109	125
99	45	1.9	193	NA	73
33	454	5.3	174	Cannot Calculate	90
39	678	6.3	247	Footnote	89
31	119	7.2	222	NA	105
48	191	3.3	158	72	92
41	429	5.6	228	Cannot Calculate	126
39	588	5.7	221	Cannot Calculate	128
77	68	3.1	242	151	153
96	67	2.6	248	139	141
28	96	4.2	119	72	83
31	119	4	124	69	83
31	107	4.2	129	77	90
35	76	3.3	115	65	67
37	145	4.9	180	114	128
51	290	3.6	183	74	98
43	338	6	257	146	184
51	216	4.5	228	134	166
40	328	6.2	249	143	174
47	188	4.5	213	128	141
40	133	3.8	152	85	98
45	117	3.1	141	73	82
34	444	3.9	132	Cannot Calculate	65
65	447	4.1	267	Cannot Calculate	88
115	68	2	227	98	86
109	84	2.3	247	121	118
102	56	2	202	89	80
53	82	4.2	222	153	162
34	411	7	237	Cannot Calculate	124
28	596	7.5	211	Cannot Calculate	101
59	152	2.7	162	73	92
48	135	4.1	195	120	128
69	56	3.2	220	140	134
96	60	1.7	166	58	59
89	81	2.6	231	126	137
93	92	2.3	217	106	116
96	78	2.4	228	116	114
92	67	2.3	211	106	110
74	54	2.8	209	124	132
56	143	3.6	201	116	124
54	93	3.5	190	117	138
38	514	4.9	188	Cannot Calculate	56
37	662	5.5	204	Cannot Calculate	56
31	429	4.8	148	Footnote	54
32	439	4.9	157	Cannot Calculate	67
41	464	6.4	261	Cannot Calculate	148
44	456	5.9	261	Cannot Calculate	147
36	596	7	253	Cannot Calculate	129
38	539	6.8	260	Cannot Calculate	163
28	588	7	197	Cannot Calculate	81
39	926	6.2	243	note	71
32	465	5.7	183	Cannot Calculate	60
80	82	2.1	167	71	77
121	50	1.9	226	95	92
112	47	1.9	216	95	77
104	52	2	207	93	81
96	53	2.6	253	146	157
63	61	2.7	168	93	111
72	95	2.8	203	112	120
72	89	3.1	220	130	132
82	107	2.8	233	130	131
84	39	2.2	186	94	92
81	69	2.5	200	105	108
76	116	2.3	176	77	75
50	55	2.9	145	84	79
51	75	3.5	180	114	120
84	104	3.2	265	160	169
55	84	2.3	128	56	65
38	621	6.4	245	Cannot Calculate	94
22	849	8.4	184	Cannot Calculate	62
37	551	5.9	218	Cannot Calculate	117
35	424	8.2	286	Cannot Calculate	177
48	450	3.2	155	Cannot Calculate	34
49	165	4	197	115	141
68	123	2.6	177	84	88
71	103	2.7	189	97	93
74	178	2.8	209	99	97
63	161	3	191	96	100
82	78	2.5	201	103	104
36	166	3.2	114	45	63
39	202	3.3	128	49	76
37	216	3.8	140	60	86
38	241	3.4	129	43	70
39	263	4.2	163	71	101
51	213	3	154	60	85
38	208	4.3	162	82	94
68	92	2	139	53	57
74	67	2	147	60	64
74	48	2	147	63	60
72	37	2.1	154	75	72
47	414	4.4	206	Cannot Calculate	102
57	161	2.5	143	54	61
54	189	2.9	159	67	75
53	187	3.3	175	85	91
71	197	3.4	244	134	143
54	141	4.6	250	168	180
32	152	3.5	113	51	56
39	648	4.2	164	Cannot Calculate	58
63	43	2.3	148	76	67
64	93	3	195	112	114
50	86	4	198	131	127
52	73	2.5	131	64	61
52	69	2.5	128	62	55
53	59	3.7	196	131	130
46	55	2.6	120	63	59
40	660	4.4	176	Footnote	37
57	491	2.9	167	Cannot Calculate	62
47	865	4	190	cant calculate	68
49	421	4	198	Cannot Calculate	85
72	63	2.6	185	100	101
86	154	2.5	215	98	103
70	89	3.3	228	140	160
45	82	2.1	94	33	36
26	345	7.5	195	100	121
61	122	2.9	175	90	92
71	140	2.7	193	94	114
72	102	3	215	123	127
77	101	2.9	224	127	138
70	61	2.9	202	120	137
66	161	4.2	275	177	184
49	409	5.7	277	Cannot Calculate	162
52	432	4.6	237	Cannot Calculate	135
91	91	1.9	169	60	63
40	133	2.9	116	49	54
45	420	5.3	237	Cannot Calculate	140
44	411	5.6	248	Cannot Calculate	138
42	916	6.9	291	Footnote	126
46	475	4.6	211	cannotcalculate	124
29	342	7	204	107	128
34	298	4.5	153	59	74
30	482	5.4	163	Cannot Calculate	70
26	426	5.9	154	Cannot Calculate	69
67	192	3.2	213	108	118
41	234	4.1	169	81	111
39	215	4.4	172	90	104
96	106	3.4	331	214	239
86	63	3	255	156	154
47	123	3.3	157	85	90
59	294	4.5	266	148	185
65	47	2.8	181	107	95
77	80	2.6	204	111	103
103	123	2.6	263	135	145
78	97	2.6	202	105	102
25	513	6.8	170	Cannot Calculate	79
75	66	2	149	61	54
76	42	2.5	188	104	104
58	112	2.6	151	71	71
116	56	2.5	292	165	164
36	444	5	180	Cannot Calculate	80
49	576	4.3	213	Cannot Calculate	86
65	76	3.2	207	127	134
46	298	3.9	178	72	111
58	101	3.7	217	139	157
55	101	4.3	236	161	158
82	101	3	250	148	150
55	537	5.3	290	Cannot Calculate	148
59	431	6.4	376	Cannot Calculate	287
51	416	5.8	295	Cannot Calculate	161
46	120	4.4	202	132	159
56	124	3	168	87	85
74	52	2.7	198	114	122
40	650	7	279	Cannot Calculate	103
39	358	2.9	112	1	37
53	182	4.5	240	151	157
48	76	3.2	155	92	99
44	87	4.9	215	154	151
77	46	2.2	171	85	86
70	44	2.5	174	95	82
60	87	3.1	184	107	112
78	158	2.4	191	81	86
98	45	2.4	236	NA	137
50	145	2.4	120	41	50
46	101	2.8	127	61	56
39	417	5.3	208	Cannot Calculate	115
83	45	2	171	NA	80
74	45	2	148	NA	61
87	45	1.8	156	NA	66
60	209	2.6	155	53	74
58	126	2.8	163	80	93
50	75	3.7	185	120	114
113	58	1.8	199	74	71
107	53	1.8	190	72	70
103	61	1.8	186	71	71
45	296	4	181	77	78
48	362	4.3	208	88	95
47	365	3.8	180	60	73
45	549	4.9	220	Cannot Calculate	77
43	429	4.2	182	Cannot Calculate	77
46	454	3.9	180	Cannot Calculate	68
40	357	4.5	178	67	75
74	42	2.4	178	96	84
45	74	3.7	167	107	101
100	51	2.5	251	141	129
55	120	2.8	152	73	78
51	60	2.7	139	76	80
56	66	2.7	152	83	89
62	92	2.7	166	86	96
60	122	3.1	185	101	104
56	76	2.9	162	91	100
52	72	2.5	132	66	76
53	80	2.8	150	81	75
61	97	2.6	159	79	79
52	427	4.8	247	Cannot Calculate	136
79	101	2.7	214	115	117
92	64	1.8	170	65	73
106	54	1.7	178	61	67
103	46	1.6	168	56	64
81	278	3.9	318	181	200
118	37	2	234	109	94
49	138	3.7	183	106	113
37	689	5.4	201	Cannot Calculate	61
52	74	3.2	168	101	101
67	56	2.7	180	102	94
41	406	3.9	160	Cannot Calculate	60
77	69	2.3	180	89	86
79	58	2.3	182	91	91
68	37	2.3	155	80	82
61	44	2.6	160	90	86
46	44	2.9	132	77	70
70	30	2.3	160	84	77
60	45	2.8	168	99	94
61	52	3.8	229	158	162
45	255	4.1	186	90	35
48	157	3.6	174	95	103
60	99	3.2	190	110	108
54	241	3.1	168	66	86
55	155	2.7	150	64	74
49	200	4	195	106	116
50	219	6.2	309	215	199
47	286	5.7	270	166	175
45	263	4.6	207	109	134
28	717	7.3	204	Cannot Calculate	138
42	68	2.5	103	47	51
45	128	3.4	151	80	95
61	65	3.6	220	146	134
61	428	4.1	250	Cannot Calculate	148
61	496	5.3	321	Cannot Calculate	118
41	177	5.2	214	138	131
74	67	3.1	232	145	153
42	202	3.6	152	70	79
76	185	2.4	184	71	87
43	529	5.6	239	Cannot Calculate	100
41	435	5.5	226	Cannot Calculate	104
37	565	5.9	219	Cannot Calculate	81
24	480	6	145	Cannot Calculate	52
35	425	6.4	223	Cannot Calculate	126
41	453	5.2	214	Cannot Calculate	103
44	506	6.2	275	Cannot Calculate	127
33	636	5.7	188	Cannot Calculate	75
37	490	4.6	171	Cannot Calculate	65
47	420	4.4	208	Cannot Calculate	89
48	140	3.1	150	74	85
55	89	3	165	92	101
80	65	2	156	63	64
80	60	1.8	145	51	59
88	56	1.7	149	50	51
80	64	2.1	170	77	69
70	108	3.4	235	143	137
35	797	5.9	208	Cannot Calculate	54
43	137	4	171	101	122
45	47	2.9	129	75	78
51	57	2.7	140	78	82
50	463	4.8	239	Cannot Calculate	75
47	64	4	188	128	123
29	603	8.4	244	Footnote	111
80	58	2.9	230	138	144
65	165	3.8	247	149	156
50	57	3	151	89	97
31	450	7.2	222	Cannot Calculate	98
33	715	7.6	252	Cannot Calculate	100
69	72	2.1	144	61	64
66	65	2.2	143	64	73
55	53	2.6	144	78	73
62	62	2.5	156	82	78
52	48	2.7	140	78	70
40	165	4.9	195	122	133
40	426	4.9	195	NA	96
26	529	4.6	120	Cannot Calculate	35
51	83	2.7	138	70	76
36	47	4.4	160	115	130
49	100	4.9	239	170	161
40	127	5.9	236	171	178
61	91	2.9	177	98	98
66	84	2.7	175	92	93
58	57	2.7	157	88	82
38	93	3.4	130	73	77
72	48	2.2	158	76	78
39	405	5.7	223	Cannot Calculate	151
45	664	4.4	199	Cannot Calculate	78
50	451	4.4	222	Cannot Calculate	102
47	411	4.3	202	Cannot Calculate	90
54	518	4.6	247	Cannot Calculate	114
72	444	3.2	229	Cannot Calculate	106
47	440	6.6	312	Cannot Calculate	209
59	409	3.2	189	Cannot Calculate	80
27	92	3.4	91	46	44
35	596	6.1	213	Cannot Calculate	117
60	69	2.9	175	101	102
66	54	3	201	124	120
25	1117	8.2	205	Footnote	60
35	640	3.9	136	Cannot Calculate	27
53	405	6.1	325	Cannot Calculate	208
47	470	6.5	305	Cannot Calculate	191
37	124	3.6	135	73	83
39	100	3.7	143	84	83
33	142	3.9	128	67	74
38	454	6.3	239	Cannot Calculate	132
33	407	7.5	248	Cannot Calculate	149
47	157	3.5	165	87	92
42	230	3.5	148	60	73
71	88	3.1	219	130	144
66	45	2.6	172	NA	98
63	69	2.7	171	94	97
32	535	7.1	226	Cannot Calculate	87
34	513	6.3	214	Cannot Calculate	98
39	557	5.7	224	Cannot Calculate	109
120	61	2.1	249	117	122
24	120	4.7	113	65	75
25	157	4.7	117	61	75
22	112	4.9	108	64	71
24	111	4.6	110	64	71
22	112	5.3	116	72	78
23	201	4.9	113	50	69
27	116	4.6	123	73	77
42	366	4.4	183	68	97
47	250	4	189	92	95
44	387	4.6	204	83	96
41	265	4.7	194	100	106
35	546	5.4	190	Cannot Calculate	73
48	613	4.7	224	Cannot Calculate	102
39	457	5.1	200	Cannot Calculate	96
47	273	4.8	224	122	130
53	146	3.4	182	100	97
82	169	3.5	291	175	184
70	89	2.9	206	118	135
91	92	2.2	203	94	106
48	122	4.3	208	136	143
51	183	4.1	210	122	137
41	180	4.5	183	106	111
55	146	3.1	173	89	98
50	56	2.8	142	81	86
39	321	4.6	181	78	111
48	76	3.1	150	87	96
53	52	2.9	153	90	89
55	98	3.2	176	101	108
53	51	2.9	156	93	95
53	59	3.1	166	101	115
61	97	3.5	212	132	140
57	67	2.5	141	71	74
92	198	3.2	290	158	157
72	66	3.2	234	149	161
45	54	4	179	123	118
35	413	5.2	181	Cannot Calculate	80
28	755	8.5	237	Footnote	85
29	405	6.8	196	Cannot Calculate	80
28	329	7.3	204	110	100
33	484	6.4	211	Cannot Calculate	80
34	300	6.1	209	115	116
50	118	3.1	157	83	108
46	175	3.2	146	65	76
33	185	4	133	63	81
49	61	3.5	172	111	104
47	455	6.4	300	Cannot Calculate	177
61	769	5.2	320	Footnote	126
59	937	5.2	304	Cannot Calculate	94
65	598	4.7	306	Cannot Calculate	126
60	93	2.3	139	60	77
27	617	7.7	207	Cannot Calculate	91
60	146	3.5	210	121	140
77	225	3.2	249	127	145
78	116	2.6	206	105	110
61	117	3.3	204	120	112
77	101	2.4	188	91	93
82	75	2.2	183	86	72
86	98	2.2	187	81	77
90	81	3.1	281	175	182
93	48	2.7	254	151	145
61	130	3.3	200	113	114
56	93	3.2	177	102	106
50	77	3.5	173	108	110
57	55	2.9	167	99	101
54	66	3.4	181	114	111
40	420	4.5	180	Cannot Calculate	96
127	93	2	249	103	101
69	237	3	204	88	103
66	210	2.9	189	81	90
42	164	5.5	232	157	154
41	104	4	162	100	102
56	422	4.1	227	Cannot Calculate	112
44	539	7.1	311	Cannot Calculate	163
63	157	3	188	94	114
86	56	2.1	183	83	87
92	37	2.3	215	116	108
53	146	4.4	231	149	150
59	45	2.4	140	NA	66
74	107	1.9	141	46	52
51	81	3.4	172	105	116
41	440	5.9	245	Cannot Calculate	105
39	92	3.7	144	87	76
33	326	6.5	215	117	146
40	495	6.5	260	Cannot Calculate	171
88	98	2.5	220	112	128
32	536	4.8	153	Cannot Calculate	63
75	48	1.9	141	56	60
30	321	4.9	146	52	86
32	175	4.1	132	65	84
29	92	3.7	106	59	62
47	148	3.9	185	108	124
31	647	8.9	276	Cannot Calculate	168
50	608	3.9	195	Cannot Calculate	80
48	412	5.4	260	Cannot Calculate	122
49	602	5.7	281	Cannot Calculate	99
52	455	5.4	281	Cannot Calculate	106
66	594	4.9	322	Cannot Calculate	190
52	127	3.7	191	114	123
92	35	2.2	206	107	100
70	68	2.3	164	80	78
33	65	4.2	138	92	91
59	74	3.4	202	128	117
39	103	4.4	173	113	118
43	89	3.7	159	98	98
37	599	4.3	160	Cannot Calculate	47
42	411	5.6	237	Cannot Calculate	112
76	111	2.4	184	86	86
76	95	2.2	167	72	72
72	92	2.6	186	96	86
74	89	2.5	188	96	92
70	99	2.5	176	86	81
33	455	6.2	204	Cannot Calculate	120
58	58	3.4	196	126	122
50	328	4.9	243	127	131
52	132	3.2	165	87	94
83	38	2.3	187	96	90
57	83	3	171	97	102
62	102	3.1	190	108	103
26	93	5	130	85	79
101	51	2.3	237	126	128
85	34	2.4	205	113	111
87	27	2.3	199	107	102
89	49	2.6	230	131	135
109	81	1.9	202	77	76
100	62	1.7	173	61	66
54	154	3	164	79	104
60	54	3.5	209	134	129
46	81	4.4	201	139	133
39	436	5.9	230	Cannot Calculate	116
84	45	1.8	153	NA	63
81	45	1.9	155	NA	69
84	45	2	165	NA	69
70	45	2.1	148	NA	73
70	45	2	143	N/A	124
50	47	3.9	197	138	129
40	414	4.8	193	Cannot Calculate	113
54	62	2.9	156	90	82
81	59	2	161	68	76
72	47	3.1	225	144	148
72	103	3.5	252	159	160
57	414	4.6	262	Cannot Calculate	153
28	555	7	196	Cannot Calculate	124
42	423	5.2	217	Cannot Calculate	132
56	119	3.6	199	119	123
43	558	5.5	238	Cannot Calculate	132
61	447	2.6	157	cannot calculat	82
34	96	4.1	141	88	83
57	45	NA	181	NA	142
44	45	4.3	189	NA	128
55	198	3.4	187	92	112
78	131	3	233	129	134
71	107	2.7	193	101	112
89	45	2.2	194	NA	105
28	469	7.5	210	Cannot Calculate	69
52	173	3.6	188	101	118
54	154	3.6	194	109	115
53	84	3.6	189	119	117
77	103	2.2	173	75	84
55	88	2.9	159	86	89
47	133	3	142	68	86
47	104	2.8	130	62	67
123	72	1.9	234	97	83
41	104	3.2	131	69	81
38	61	3.2	123	73	80
34	422	7.5	255	Cannot Calculate	159
75	72	2.8	212	123	129
47	72	3.5	165	104	109
59	62	3.1	183	112	124
51	47	3.6	182	122	116
67	74	3.5	236	154	137
34	680	5	170	Cannot Calculate	44
41	511	4.2	174	Cannot Calculate	51
91	89	2.1	191	82	90
82	55	2.2	177	84	86
34	158	4.1	141	75	80
36	172	4	145	75	68
69	115	3.5	239	147	142
50	132	5.5	277	201	219
41	91	2.9	119	60	70
49	115	3.1	151	79	86
49	94	2.7	132	64	71
36	304	3.8	137	40	72
44	53	2.8	123	68	61
22	367	4.2	92	cannot calculat	22
37	114	5.1	188	128	136
46	451	4.5	208	Cannot Calculate	56
46	467	5	229	Cannot Calculate	71
60	957	6.4	386	Cannot Calculate	90
46	441	4.8	221	Cannot Calculate	73
53	531	5.9	312	Cannot Calculate	98
51	468	5.2	263	Cannot Calculate	68
43	196	3.4	147	65	91
37	160	3.8	139	70	86
46	162	3.5	161	83	92
57	101	4.2	239	162	155
40	522	7.2	287	Cannot Calculate	124
75	68	3	223	134	149
40	449	5.4	216	Cannot Calculate	107
42	433	7.1	300	Cannot Calculate	207
50	163	6.6	332	249	280
47	192	4.3	201	116	123
103	82	2.5	255	136	145
37	314	5.4	198	98	125
44	418	6	263	Cannot Calculate	173
65	123	2.6	169	79	86
36	549	7.7	278	Cannot Calculate	163
28	149	3.9	108	50	56
29	144	3.6	105	47	56
54	123	5.1	275	196	181
45	496	4	182	Cannot Calculate	48
79	42	2.1	164	77	81
91	101	2.6	239	128	131
60	126	3.2	191	106	125
37	51	4.7	173	126	129
58	90	3.4	198	122	145
60	67	3.5	208	135	152
42	401	6.5	271	Cannot Calculate	140
49	147	3.5	173	95	91
47	80	3.7	172	109	116
46	120	3.5	161	91	99
49	87	3.7	179	113	108
51	88	3.2	162	93	92
32	119	4.9	157	101	94
39	464	4.7	183	Cannot Calculate	105
59	111	3	177	96	109
43	125	5	215	147	140
45	69	3.9	174	115	128
39	96	4.2	162	104	114
67	63	2.9	191	111	100
45	127	3.9	177	107	99
100	59	NA	162	NA	40
100	62	na	155	na	47
63	81	3.1	194	115	114
43	463	5.7	244	Cannot Calculate	129
65	74	2.5	162	82	88
42	514	6.1	257	Cannot Calculate	95
74	82	3	220	130	119
24	557	7.2	172	37	71
35	524	7.1	248	Cannot Calculate	94
44	412	6.1	269	Cannot Calculate	177
64	65	2.7	171	94	97
45	221	4	179	90	121
45	82	3.7	165	104	104
42	199	3.6	150	68	82
54	91	3.1	167	95	93
58	94	4	233	156	172
42	569	6.1	255	Cannot Calculate	108
43	63	2.8	121	65	61
45	156	5.2	234	158	166
45	153	5.1	228	152	171
55	41	2.9	159	96	100
35	406	7	244	Cannot Calculate	152
52	122	4.3	225	149	150
56	66	4.2	233	164	163
37	493	6.3	234	Cannot Calculate	104
38	78	5.7	216	162	175
47	125	2.7	127	55	60
50	85	2.7	134	67	67
49	427	4.6	225	Cannot Calculate	113
35	557	6.2	218	Cannot Calculate	81
41	454	6.6	270	Cannot Calculate	134
40	458	6.9	275	Cannot Calculate	135
45	106	3.6	164	98	92
49	473	5	244	Cannot Calculate	98
47	111	4.5	211	142	159
42	84	4.9	207	148	166
40	378	5.2	207	91	117
115	56	2.3	259	133	121
55	162	3.5	191	104	119
53	83	3.1	166	96	99
54	73	3	160	91	97
48	114	4.5	218	147	152
75	48	2.4	178	93	83
83	51	2.2	185	92	75
74	56	3.1	227	142	133
39	534	4.9	191	Cannot Calculate	72
36	769	6	216	Cannot Calculate	49
43	581	4	174	Cannot Calculate	77
23	733	9.1	210	Cannot Calculate	75
43	501	8.6	371	Cannot Calculate	236
81	100	3	243	142	158
52	402	4.3	221	Cannot Calculate	138
44	300	5.9	261	157	171
43	143	4.6	198	126	138
31	442	7.3	225	Cannot Calculate	150
35	450	5.2	182	Cannot Calculate	74
35	437	6.2	218	Cannot Calculate	92
38	493	5.7	218	Cannot Calculate	80
99	76	2.2	219	105	114
108	78	2.4	258	134	143
41	96	3.7	152	92	93
41	141	4.4	182	113	121
39	114	3.9	152	90	96
42	104	3.7	157	94	97
43	70	3.4	147	90	92
84	43	2.1	174	81	79
36	464	7.3	263	Cannot Calculate	152
39	909	8.3	323	Cannot Calculate	118
52	465	6.1	318	Cannot Calculate	169
69	21	2.2	149	76	68
46	248	5	231	135	177
50	66	2.4	118	53	60
57	72	3.3	186	113	124
56	59	3.1	174	106	113
42	484	6	253	Cannot Calculate	154
46	105	4.9	224	157	159
67	90	3.1	205	120	128
71	86	3	216	128	137
62	80	3.6	223	145	134
66	68	2.9	192	112	116
76	68	2.6	199	109	127
53	71	3.6	190	123	122
27	1122	7.6	204	Cannot calculat	45
43	135	4.7	202	132	143
100	45	NA	192	NA	68
70	45	2.5	172	NA	67
69	45	2.3	158	NA	66
93	45	1.8	172	NA	71
76	45	2.3	175	NA	83
87	177	2.5	221	99	116
75	74	2.7	201	111	114
55	500	4.2	230	Cannot Calculate	122
52	102	4.1	214	142	164
42	66	4	168	111	121
35	98	4.6	160	106	109
51	334	5.3	270	168	193
44	158	4	178	102	106
37	159	4.5	165	96	114
41	138	4.1	170	101	112
42	56	3.9	164	111	109
40	174	4.2	167	92	114
42	509	6	251	Cannot Calculate	128
61	478	4.4	271	Cannot Calculate	161
68	127	2.2	152	59	63
50	114	4.8	238	165	181
49	27	2.9	144	90	75
63	45	2.5	156	NA	85
34	103	3.9	133	78	85
46	453	6.1	279	Cannot Calculate	140
47	513	6.2	290	Cannot Calculate	167
46	89	4.4	201	137	137
92	48	2.1	190	88	83
78	50	2.3	182	94	102
59	114	3.1	183	101	108
24	152	4.7	112	58	68
29	139	3.9	112	55	58
27	245	3.9	106	30	54
34	232	5.7	191	111	120
32	93	2.8	88	37	38
27	226	5.3	142	70	74
66	213	3.4	226	117	126
73	177	3.3	242	134	124
68	76	2.5	172	89	89
85	111	3.1	260	153	152
43	626	4.2	180	Cannot Calculate	111
32	303	5.6	179	86	114
44	238	3.9	173	81	85
46	441	4.7	217	Cannot Calculate	97
71	36	2.1	148	67	81
48	164	3.5	168	87	96
69	376	4.6	316	172	167
72	150	4	288	186	180
74	133	4.1	305	204	208
48	87	4.1	196	131	126
36	157	3.9	139	72	78
53	175	4.5	238	150	162
55	93	3.8	209	135	139
39	428	4.2	163	Cannot Calculate	75
59	91	2.3	135	58	61
68	61	2	138	58	60
59	110	2.4	140	59	60
57	76	2.5	143	71	71
62	117	3.1	192	107	112
63	65	2.8	179	103	106
39	174	2.8	109	35	45
39	139	2.1	83	16	25
51	67	2.8	143	79	88
44	54	3.2	140	85	86
82	77	2.9	238	141	164
75	50	3.1	230	145	135
40	832	8.7	348	Cannot Calculate	171
48	252	4.8	230	132	134
55	185	3.8	210	118	145
49	174	4.5	221	137	146
35	48	3.7	129	84	84
31	73	4.5	141	95	89
28	557	6.3	176	Cannot Calculate	80
79	51	2.9	226	137	142
78	103	2.8	216	117	124
71	56	2.9	203	121	119
59	155	5	296	206	214
55	75	2.7	150	80	84
55	98	2.5	140	65	71
42	263	4.1	174	79	100
40	163	3.4	138	65	82
38	128	3.5	132	68	81
44	132	3.6	159	89	104
42	408	5.5	232	Cannot Calculate	145
47	130	2.6	122	49	59
50	162	2.6	128	46	54
82	54	2.5	202	109	110
94	34	2.4	221	120	105
76	<10	1.5	115	Footnote	29
72	47	1.8	130	49	54
62	547	4.1	257	Cannot Calculate	121
31	425	8.7	269	Cannot Calculate	149
40	295	6.2	249	150	166
76	95	2.5	188	93	88
56	85	2.8	158	85	90
53	150	4.5	239	156	164
47	193	3	142	56	72
55	113	2.7	146	68	78
58	94	2.6	153	76	82
74	110	2.1	158	62	67
64	131	2.5	157	67	69
69	85	2.4	166	80	83
45	88	3.4	154	91	87
37	403	5.4	198	Cannot Calculate	79
40	486	4.9	196	Cannot Calculate	77
39	515	4.9	190	Cannot Calculate	78
38	478	4.8	182	Cannot Calculate	69
39	457	5	195	Cannot Calculate	78
38	723	5.9	224	Cannot Calculate	92
61	412	3.5	211	Cannot Calculate	104
75	180	2.2	165	54	67
38	474	5.7	216	Cannot Calculate	133
54	226	4.2	227	128	164
39	79	3.5	135	80	77
35	446	5.3	186	Cannot Calculate	115
60	205	3.6	218	117	126
92	66	2.1	191	86	90
75	119	2.7	204	105	109
99	200	2.3	230	91	107
65	77	2.4	158	78	93
81	145	2.9	232	122	142
39	103	4.2	163	103	109
46	139	3.3	152	78	98
50	91	3	149	81	96
38	151	3.8	144	76	81
66	59	2.8	186	108	110
100	56	NA	266	NA	124
52	94	2.5	132	61	66
41	122	3.7	151	86	98
44	49	2.8	121	67	63
45	591	5	223	Cannot Calculate	112
89	52	2.8	248	149	159
94	62	2.8	263	157	176
101	59	2.6	258	145	160
100	40	1.9	188	80	77
88	30	2.1	182	88	97
83	55	2.1	173	79	83
97	50	2.9	285	178	175
85	63	4.9	414	316	278
70	32	2	142	66	54
79	57	2	155	65	56
69	45	2.6	178	NA	111
78	45	2.3	180	NA	94
35	458	9.3	325	Cannot Calculate	175
33	508	6.5	214	Cannot Calculate	124
34	582	8.9	304	Cannot Calculate	149
35	481	8.3	290	Cannot Calculate	159
39	447	7.2	282	Cannot Calculate	148
96	688	1.8	174	Cannot Calculate	61
37	406	6.6	243	Cannot Calculate	126
40	181	4.4	175	99	88
46	53	4.4	203	146	153
49	90	4.4	215	148	154
43	77	3.9	169	111	114
37	137	5.2	194	130	134
101	92	2.7	277	158	162
101	96	2.4	238	118	122
59	45	2.5	150	NA	87
43	412	5.3	227	Cannot Calculate	132.1
36	441	4.4	157	Cannot Calculate	85
47	564	7.1	334	Cannot Calculate	215
44	940	6.2	274	Cannot Calculate	136
31	775	6.5	203	Cannot Calculate	64
32	811	6.6	210	Cannot Calculate	58
41	547	4.5	186	Cannot Calculate	68
38	628	4.6	176	Cannot Calculate	54
85	48	2.1	181	86	84
85	49	2.1	176	81	80
95	65	2	188	80	85
37	494	5.1	187	Cannot Calculate	51
45	164	3.5	156	78	78
51	113	3.3	167	93	92
46	129	3.6	164	92	101
38	155	3.8	145	76	81
25	431	5	124	Cannot Calculate	46
42	446	3.6	153	Cannot Calculate	53
96	78	2.1	205	93	88
51	125	4.3	217	141	130
52	54	2.2	115	52	52
89	59	2	180	79	84
42	158	3.7	154	80	87
26	625	6.1	159	Cannot Calculate	82
28	517	5.5	154	Cannot Calculate	72
29	615	5.8	169	Cannot Calculate	95
71	88	3.8	271	182	186
62	51	3.8	235	163	169
61	60	3.8	230	157	172
52	66	4	209	144	140
57	76	2.8	161	89	90
83	422	2.8	236	Cannot Calculate	84
74	481	3	220	Cannot Calculate	90
49	208	3.1	154	63	86
53	100	3.1	163	90	92
51	139	3.6	182	103	110
61	104	3	183	101	110
47	418	5	237	Cannot Calculate	106
65	33	2.6	171	99	89
32	403	5.5	176	Footnote	87
33	236	4.4	145	65	79
29	474	9.7	280	Cannot Calculate	182
29	633	10.8	314	NA	176
34	492	8.9	304	Cannot Calculate	201
73	63	2.8	207	121	124
66	294	2.9	194	69	94
67	136	3	204	110	103
45	412	4	181	Cannot Calculate	84
55	170	3.3	184	95	88
62	184	3.1	190	91	95
73	162	2.9	209	104	117
95	67	2.7	252	144	135
82	73	2.7	221	124	116
98	52	2.3	230	122	120
49	411	4.6	225	Cannot Calculate	114
37	475	5.9	219	Cannot Calculate	89
49	90	2.7	132	65	74
31	119	5.3	164	109	110
64	115	3.8	241	154	151
47	120	3.6	171	100	95
28	440	6.7	187	Cannot Calculate	82
32	436	6.9	221	Cannot Calculate	137
47	269	4.1	191	90	109
31	175	4.3	134	68	78
82	76	3.2	264	167	168
82	117	3.5	283	178	168
46	416	4.8	221	Cannot Calculate	131
54	174	4.2	226	137	151
83	79	3	247	148	157
41	513	5.8	237	Cannot Calculate	156
50	45	2.2	111	52	50
52	55	2.1	111	48	48
52	155	4.5	233	150	176
54	171	4.1	223	135	156
47	67	3.7	176	116	128
66	50	3.9	256	180	186
37	597	5.3	196	Cannot Calculate	88
62	102	2	122	40	43
60	103	2.1	124	43	40
34	228	4.9	167	87	83
46	403	4	186	Cannot Calculate	85
29	401	6	175	Cannot Calculate	78
33	457	6.5	213	Cannot Calculate	104
31	508	6.7	209	Cannot Calculate	109
23	223	5.1	117	49	61
74	40	2.9	211	129	123
45	482	5.8	263	Cannot Calculate	138
96	97	1.8	174	59	69
114	111	2.2	248	112	120
100	93	2.3	229	110	112
70	79	2.8	198	112	120
48	501	5.3	253	Cannot Calculate	155
39	599	6.5	252	Cannot Calculate	119
138	134	2.4	328	163	195
107	125	2.7	289	157	178
99	51	2.5	244	135	145
28	678	7.3	205	Cannot Calculate	69
34	457	5.6	190	Cannot Calculate	75
47	48	3.1	145	88	95
53	101	3.1	164	91	101
81	88	2.6	211	112	121
75	85	3.2	238	146	161
81	81	3.4	277	180	181
38	459	5.6	212	Cannot Calculate	102
58	45	2.6	153	NA	85
54	88	2.7	146	74	84
41	421	6	246	Cannot Calculate	124
43	478	5.5	238	Cannot Calculate	110
47	508	5.2	244	Cannot Calculate	130
41	503	5.7	235	cannot calculat	115
80	27	1.8	147	62	48
34	122	5	169	111	103
34	227	5.5	187	108	122
42	260	5.4	225	131	144
48	245	4.3	206	109	140
34	428	5.8	196	Cannot Calculate	112
37	526	5	184	Cannot Calculate	95
63	120	3.6	226	139	151
35	408	4.6	161	Cannot Calculate	76
56	446	5.3	295	Cannot Calculate	98
47	717	5.4	252	Cannot Calculate	89
68	58	2.5	172	92	90
71	46	2.3	162	82	80
97	82	2.1	207	93	109
82	64	2.1	170	74	92
65	45	2.6	168	NA	97
35	563	6.2	218	Cannot Calculate	99
60	56	2.6	157	83	95
53	65	3.3	177	109	112
63	56	2.2	137	63	54
70	63	2.9	200	117	105
61	70	2.6	158	83	86
65	66	2.8	185	107	107
37	428	5.9	220	Cannot Calculate	120
34	189	4.2	142	70	84
32	330	4.9	157	59	90
24	529	7	169	Cannot Calculate	54
37	566	5.7	211	Cannot Calculate	73
37	456	5.6	206	Cannot Calculate	111
63	81	2.8	174	95	92
51	244	5.4	277	177	187
41	430	6.5	267	Cannot Calculate	161
42	483	6.4	268	Cannot Calculate	151
58	86	3.2	183	108	119
64	115	3.6	232	145	143
37	488	6	221	Cannot Calculate	124
34	549	6.6	224	Cannot Calculate	127
39	459	5.7	222	Cannot Calculate	128
62	83	3	189	110	117
51	113	2.7	137	63	73
40	429	5.2	208	Cannot Calculate	105
67	201	2.5	167	60	83
67	456	2.9	197	Cannot Calculate	91
42	57	3	126	73	65
85	94	1.9	160	56	71
71	50	2	143	62	55
73	56	2.5	185	101	96
81	50	2.1	169	78	72
66	49	2.4	157	81	87
71	49	2.9	204	123	116
79	50	2.4	192	103	103
78	33	2.4	184	99	107
65	32	2.6	171	100	102
63	31	2.9	181	112	119
61	38	2.8	169	100	97
54	39	2.5	139	75	76
25	142	4.2	105	52	49
97	35	2	197	93	90
56	302	5	282	166	184
28	193	5.3	149	82	85
57	129	2.3	129	46	55
53	88	2.1	113	43	48
53	67	2.2	116	50	61
60	259	2.4	143	31	65
40	511	5.2	206	Cannot Calculate	102
53	94	3.4	182	110	116
63	410	4.6	290	Cannot Calculate	191
35	1168	8	281	Cannot calculat	74
34	407	4.4	150	Cannot Calculate	72
36	411	5.4	195	Cannot Calculate	96
48	61	4.5	218	158	142
35	598	8.1	285	Cannot Calculate	155
41	411	6	245	Cannot Calculate	162
37	523	7.4	272	Cannot Calculate	166
73	50	2.3	171	88	88
79	68	2.2	172	79	87
86	80	2.5	215	113	112
85	60	3.2	275	178	173
90	40	3.1	280	182	180
42	107	3.6	152	89	93
96	46	1.9	181	76	80
35	547	6.9	242	Cannot Calculate	134
39	177	4	157	83	104
33	820	6.6	218	Cannot Calculate	87
36	1230	6.1	219	Footnote	51
76	109	3	228	130	138
64	125	3.3	214	125	133
77	73	3	228	136	144
26	555	5.5	144	Cannot Calculate	55
29	611	6.2	180	Cannot Calculate	91
56	110	2.9	165	87	88
39	182	4.4	170	95	123
36	163	4.4	159	90	103
35	172	5.3	184	115	124
39	122	4.3	167	104	115
32	140	5.6	179	119	127
100	45	NA	194	NA	105
74	45	2.6	192	NA	113
99	65	2.7	265	153	137
95	75	2.8	269	159	139
52	82	3.3	170	102	105
59	127	3.5	206	122	131
44	67	2.9	128	71	76
43	202	4.3	186	103	102
39	498	4.7	185	Cannot Calculate	71
54	57	2.6	139	74	78
58	499	3.2	187	Cannot Calculate	43
71	593	3.2	228	Cannot Calculate	85
51	116	4.7	240	166	183
50	139	5.1	253	175	188
91	401	4.5	409	Cannot Calculate	284
44	71	3.4	149	91	93
38	81	3.4	128	74	67
43	146	3.8	162	90	102
30	740	6.9	207	Cannot Calculate	81
37	423	7.1	262	Cannot Calculate	115
40	462	6.5	261	Cannot Calculate	112
46	479	6	275	Cannot Calculate	114
25	355	5.7	142	46	62
29	541	6.8	197	Cannot Calculate	72
42	466	3.7	154	Cannot Calculate	44
19	421	10.2	194	Cannot Calculate	123
61	115	4.4	271	187	192
48	52	3.2	156	98	109
44	66	2.7	120	63	69
49	107	4.1	203	133	148
49	88	4.3	212	145	156
48	88	4.1	197	131	138
36	559	5.8	209	Cannot Calculate	68
33	533	6.8	223	Cannot Calculate	82
39	425	5.3	206	Cannot Calculate	64
38	741	6	228	Cannot Calculate	94
40	450	4.9	195	Cannot Calculate	74
68	84	2.4	164	80	73
56	171	1.9	108	27	36
57	145	2.3	131	45	61
56	137	2.6	148	65	69
54	111	2	107	31	42
49	445	4.3	209	Cannot Calculate	82
33	476	9.1	299	Cannot Calculate	171
41	709	6.2	255	Cannot Calculate	106
37	682	6.6	245	Cannot Calculate	102
33	541	7.8	257	Cannot Calculate	133
42	472	6.4	270	Cannot Calculate	157
73	55	3.1	227	143	135
45	90	3.5	156	93	94
60	101	2.9	175	95	101
38	155	4.1	154	85	98
50	99	3.5	174	104	106
41	75	4	166	110	103
72	103	2.9	210	117	124
66	218	3.3	220	120	126
43	107	3.5	151	87	110
51	73	4	204	138	133
50	103	3	148	77	84
44	182	3.2	143	63	76
49	80	3.2	157	92	82
29	433	7.3	212	Footnote	106
29	533	6.6	191	Cannot Calculate	92
33	422	5.9	196	Cannot Calculate	97
32	666	7.1	227	Cannot Calculate	109
35	828	10.7	376	Cannot Calculate	200
31	533	6.4	199	Cannot Calculate	81
34	403	6	205	Cannot Calculate	111
56	118	2.9	163	83	90
74	108	3.2	234	138	137
54	80	2.8	149	79	91
62	94	3.1	190	109	123
110	46	1.9	206	86	84
103	64	1.9	192	76	72
119	37	1.8	209	83	68
63	113	3.5	218	132	133
76	107	2.6	199	102	117
75	139	2.5	191	88	110
47	129	5.7	270	197	207
71	107	3.3	236	144	153
72	62	3.1	223	139	154
49	92	2.8	135	68	76
44	114	2.9	129	62	59
52	103	2.8	144	71	81
38	97	3.5	134	77	77
44	70	3.2	141	83	83
39	131	4.5	175	110	130
40	85	3.2	129	72	73
37	124	5.5	202	140	142
40	492	6.9	275	Cannot Calculate	165
46	434	5.5	254	Cannot Calculate	162
34	440	7.8	265	Cannot Calculate	136
32	612	7.2	229	Cannot Calculate	130
73	118	2.9	213	116	119
44	123	3.4	148	79	88
40	78	3.5	141	85	87
36	101	3.9	141	85	87
63	77	2.6	161	83	89
65	68	2.6	169	90	104
68	59	2.6	178	98	104
61	143	3.4	209	119	128
70	45	3.6	251	172	156
66	60	2.3	149	71	76
64	40	2.9	185	113	121
92	103	2.6	237	124	135
52	176	3.6	187	100	118
56	194	5.1	286	191	227
52	91	4.4	231	161	166
50	186	4.2	211	124	135
30	589	7.9	236	Cannot Calculate	133
54	199	3.6	193	99	119
59	71	2.3	135	62	61
55	87	2.5	140	68	70
55	71	2.3	129	60	64
63	70	2.2	136	59	62
61	68	2.3	140	65	65
56	76	2.4	135	64	62
49	50	2.5	122	63	56
60	69	2.3	139	65	59
58	62	2.6	148	78	61
69	58	2	141	60	53
35	159	3.4	118	51	62
35	225	4.1	144	64	85
34	370	4.4	149	41	80
40	226	4.2	167	82	93
43	228	4.1	175	86	104
49	166	3.5	171	89	98
40	185	5.2	208	131	126
65	171	3.3	215	116	114
73	16	2.1	153	77	67
47	59	3.1	146	87	97
61	126	3.3	203	117	134
50	82	4.2	212	146	142
56	55	3.7	207	140	133
59	87	4	237	161	159
57	80	3.8	217	144	154
92	113	2.8	253	138	153
72	90	3.4	247	157	159
58	100	3.3	194	116	129
68	84	3.1	212	127	129
68	53	3.2	218	139	124
48	210	3.5	166	76	81
62	50	3.1	193	121	115
62	44	2.6	161	90	67
53	142	3.7	197	116	116
53	112	3.4	182	107	110
50	68	3.5	173	109	113
53	93	3.5	183	111	116
57	73	2.9	163	91	98
29	190	4.5	131	64	70
34	360	6.1	208	102	110
35	445	6.1	214	Cannot Calculate	106
65	172	4	260	161	157
47	63	3.3	157	97	102
54	66	3	161	94	105
36	82	4.3	156	104	104
26	660	8.4	218	Cannot Calculate	72
30	148	3.9	118	58	68
33	134	3.5	117	57	64
30	161	3.7	110	48	56
27	159	4	107	48	54
29	111	3.3	95	44	48
31	252	4.8	149	68	86
33	125	3.5	114	56	67
31	148	3.8	117	56	63
38	106	2.8	107	48	54
38	96	2.9	111	54	61
35	103	2.7	95	39	47
32	135	3.4	110	51	61
49	461	7.1	348	Cannot Calculate	199
39	425	4.9	192	Cannot Calculate	92
41	512	8.8	361	Cannot Calculate	146
34	435	4.3	146	Cannot Calculate	64
38	515	5.1	195	Cannot Calculate	92
76	152	2.9	217	111	106
35	426	6.1	214	Cannot Calculate	83
91	74	2.3	208	102	106
57	408	4.7	270	Cannot Calculate	162
76	86	2.1	157	64	70
97	86	2.3	219	105	104
97	73	2.2	211	99	102
105	85	2.2	234	112	115
97	85	2.2	214	100	95
92	88	2.2	206	96	104
31	445	5.6	175	Cannot Calculate	67
50	506	5.2	260	Cannot Calculate	68
62	197	3.6	223	122	139
43	428	6.1	261	Cannot Calculate	142
80	183	3.2	257	140	164
27	640	7.3	198	Cannot Calculate	81
53	570	4.4	231	Cannot Calculate	109
35	89	3.2	112	59	66
53	41	2.5	132	71	72
48	48	3.6	172	114	116
44	156	3.1	135	60	67
27	3422	14.8	400	CANT CALCULATE	15
42	429	4.4	183	Cannot Calculate	80
52	108	3.2	165	91	89
52	71	3.6	187	121	129
111	62	2.2	245	122	128
99	50	2.2	221	112	107
51	431	4.6	236	Cannot Calculate	119
29	162	6.4	186	129	134
31	401	6.5	201	Cannot Calculate	124
35	720	6.3	219	Cannotcalculate	88
33	620	5.8	193	cannot calculat	107
34	404	6.9	234	Cannot Calculate	110
57	443	3.9	222	Cannot Calculate	81
49	670	4.7	231	Cannot Calculate	64
59	455	3.7	221	Cannot Calculate	82
72	554	3.5	250	Cannot Calculate	81
75	400	2.7	199	44	75
44	442	4.7	207	Cannot Calculate	100
64	72	3	189	111	101
57	84	3.1	179	105	112
39	74	2.6	100	46	48
55	71	2.4	131	62	62
94	45	1.9	182	NA	96
39	75	3.5	135	81	83
38	87	4.4	169	114	113
35	111	7.4	260	203	203
60	48	2.9	176	106	103
101	85	1.8	186	68	81
93	28	1.6	150	51	50
14	2313	15.4	216	Footnote	32
37	415	4.3	160	Cannot Calculate	57
42	601	5.2	218	Cannot Calculate	74
63	67	2.5	155	79	76
70	102	2.5	173	83	85
42	94	3	125	64	65
50	114	2.4	119	46	49
49	78	2.4	119	54	57
51	75	2.7	137	71	73
66	185	3.9	259	156	150
66	36	2.4	159	86	82
57	50	2.6	148	81	77
62	42	2.2	134	64	63
57	70	2.5	140	69	70
81	67	2.6	207	113	130
45	68	5	225	166	178
40	427	6.8	272	Cannot Calculate	135
45	283	4.9	221	119	120
34	399	5.9	201	87	98
44	337	4.6	202	91	105
38	425	5.4	206	Cannot Calculate	99
40	354	4.8	191	80	92
38	478	4.9	187	Cannot Calculate	97
37	415	5.3	196	Cannot Calculate	93
54	251	5.2	281	177	197
39	614	6	233	Cannot Calculate	119
39	409	4.8	188	Cannot Calculate	104
77	114	2.6	203	103	111
49	428	5.9	291	Cannot Calculate	165
51	65	4.4	226	162	156
49	62	5.1	250	189	181
68	79	2.6	178	94	101
32	514	7.2	230	Cannot Calculate	113
101	54	1.9	192	80	88
59	183	2.8	165	69	82
53	167	3.9	208	122	131
38	357	5.2	198	89	99
34	600	6.5	222	Cannot Calculate	110
34	469	5.9	201	Cannot Calculate	85
26	566	5.6	146	Cannot Calculate	51
84	39	2.5	214	122	119
54	50	2.5	136	72	65
46	403	6.3	288	Cannot Calculate	182
83	64	2.1	176	80	89
87	53	2.3	200	102	101
58	55	3.6	206	137	138
48	50	3.8	180	122	122
47	58	3.6	170	111	139
59	103	3.9	229	149	149
42	85	4.3	182	123	120
59	91	5.1	304	227	220
68	63	3	203	122	115
76	37	2.6	200	117	117
59	41	3.4	199	132	114
68	44	2.7	183	106	97
32	163	5.6	180	115	127
34	166	5.1	175	108	128
28	862	7.1	198	Cannot Calculate	55
27	680	7	189	Footnote	86
31	331	6.6	206	109	112
32	641	6	192	cant calculate	64
26	1139	8.2	212	CANNOT BE CAL.	41
54	116	2.9	156	79	92
68	92	3.5	240	154	159
51	162	4.3	217	134	143
55	201	4	220	125	135
59	116	3.1	181	99	110
133	46	2	270	128	116
54	99	3.9	210	136	152
33	484	7	230	Cannot Calculate	95
35	516	7	246	Cannot Calculate	129
35	421	6.4	223	Cannot Calculate	98
79	78	2.7	212	117	126
67	48	3.3	223	146	141
73	47	2.4	172	90	99
68	46	2.3	158	81	81
46	228	4.3	200	108	108
45	372	3.8	169	50	60
41	372	4.7	192	77	100
52	38	2.3	119	59	63
69	84	2.4	166	80	83
[truncated: 15,551 more rows]
